# Supplementary material for: Self-Supported Cu/Fe3O4 Hierarchical Nanosheets on Ni Foam for High-Efficiency Non-Enzymatic Glucose Sensing
Source: Nanomaterials (Basel). 2025 Feb 12;15(4):281. doi: 10.3390/nano15040281 (PMC11857864; doi:10.3390/nano15040281)
Supplement: Supplementary file 1 [file nanomaterials-15-00281-s001.zip]

Archive with 1 entries (1 files):
- nanomaterials-3445594-supplementary.pdf
